# Supplementary material for: Synthesis of Alkyl α-Amino-benzylphosphinates by the Aza-Pudovik Reaction; The Preparation of the Butyl Phenyl-H-phosphinate Starting P-Reagent
Source: Molecules. 2025 Jan 16;30(2):339. doi: 10.3390/molecules30020339 (PMC11767357; doi:10.3390/molecules30020339)
Supplement: Supplementary file 1 [file molecules-30-00339-s001.zip]

Archive with 1 entries (1 files):
- molecules-3383438-supplementary.pdf
